# Supplementary material for: Red Blood Cell Transcriptome Reflects Physiological Responses to Alternative Nutrient Sources in Gilthead Seabream (Sparus aurata)
Source: Animals (Basel). 2025 Apr 30;15(9):1279. doi: 10.3390/ani15091279 (PMC12070918; doi:10.3390/ani15091279)
Supplement: Supplementary file 1 [file animals-15-01279-s001.zip]

Archive with 1 entries (1 files):
- animals-3539890-Supplementary done.pdf
